# Supplementary material for: Comparison between bupivacaine-lidocaine, dexamethasone mixture and bupivacaine alone for motor recovery after axillary brachial plexus block in distal radius surgery: A prospective randomized trial
Source: PLoS One. 2025 Apr 7;20(4):e0321087. doi: 10.1371/journal.pone.0321087 (PMC11975137; doi:10.1371/journal.pone.0321087)
Supplement: S1 File — (XLSX) [file pone.0321087.s001.xlsx]

## Sheet: Research_analyse (03_02_2025)
Group	Gender	Age	ASA	BMI	DM	HT	CAD	CVA	Time to Sx (Day)	Dominance Hand	Surgery Hand	OPD/ IPD	Total dose Prop	Total dose Fen	Total dose Mida	Tourniquet time (min)	Operation time (min)	Time to hand recovery (hr)	Time to elbow recovery (hr)	Time to first pain (hr)	AVG pain	Worst Pain	Desire time to motor recovery (hr)	Para	NSAIDs	Reparil	TWC	Tramol	Morphine	Rebound_pain
Bupivacaine	f	59	1	20.78	0	0	0	0	11	1	2	1	29.76	50	1	115	140	23.67	11.67	22.67	0	0	3	1	1	1	0	0	0	0
Bupivacaine	m	58	2	23.03	0	1	0	0	14	1	1	1	69.64	75	1	95	95	3.5	3.5	19.5	5	8	5	1	1	1	0	0	0	1
LA-mixture	f	73	2	25.92	0	1	0	0	9	1	1	2	45.45	50	0	95	110	4.42	3.42	6.42	3	4	0	1	1	0	0	0	0	0
Bupivacaine	f	64	1	22.94	0	0	0	0	13	1	2	2	48.22	50	1	90	90	18.25	12.25	21.25	1	2	1	1	1	1	0	0	0	0
LA-mixture	m	35	1	26.83	0	0	0	0	20	1	2	1	63.51	50	0	110	113	21.67	21.67	5.17	3	7	0	1	1	1	0	0	0	1
LA-mixture	f	55	2	14.82	0	0	0	0	9	1	1	2	60.92	25	1	125	122	16.33	4.33	8.33	0	0	0	1	1	1	0	0	0	0
Bupivacaine	m	53	2	21.97	0	0	0	0	9	1	2	2	25.35	100	1	135	140	7.08	7.08	4.08	5	8	0	1	1	1	0	0	1	1
Bupivacaine	f	68	3	19.44	1	0	1	0	11	1	1	2	28.57	75	0	95	100	18.75	7.75	23.25	3	4	0	1	1	0	0	0	0	0
LA-mixture	m	81	3	22.99	0	1	0	0	10	1	2	2	53.1	50	0	90	90	16.83	12.83	7.83	3	6	2	0	1	1	1	0	0	1
Bupivacaine	f	78	2	27.56	1	1	0	0	9	1	1	2	49.28	50	0.5	95	90	5	5	10	5	8	0	1	1	1	0	0	1	1
LA-mixture	m	64	3	16.33	0	0	0	0	10	1	1	2	63.33	20	0	60	60	6	3	7	3	5	0	1	1	1	0	0	1	0
Bupivacaine	f	21	1	20.57	0	0	0	0	12	1	1	1	96.15	50	1	80	100	5.5	3.5	13.5	7	10	0	0	1	1	1	0	0	1
Bupivacaine	m	22	1	19.82	0	0	0	0	6	1	1	1	137.69	50	0	60	65	14.25	9.25	2.25	4	8	0	1	1	1	0	0	1	1
LA-mixture	f	65	2	29.05	1	0	0	0	16	1	2	1	77.85	50	0	85	85	21.75	21.75	21.75	4	5	0	1	1	1	0	0	0	0
LA-mixture	m	23	3	36.33	0	1	0	0	27	1	2	2	99.5	100	0	85	85	12.58	8.58	6.58	6	8	7	1	1	0	0	0	1	0
LA-mixture	f	81	2	18.67	0	1	0	0	9	1	2	2	47.62	25	0	90	100	5.58	8.58	3.58	4	6	0	1	1	1	0	0	0	0
Bupivacaine	f	68	3	23.01	0	0	0	1	5	1	2	1	33.93	50	0	80	80	19.83	19.83	19.83	3	3	0	1	1	1	0	0	0	0
Bupivacaine	f	58	3	28.89	0	0	0	1	8	2	2	2	59.73	50	0	85	85	19.33	12.33	12.33	3	4	1	1	1	1	0	0	0	0
Bupivacaine	f	59	1	24.98	0	0	0	0	4	1	1	1	60.55	50	0	85	85	22.58	22.58	2.58	0	0	5	1	1	1	0	0	0	0
Bupivacaine	m	44	1	23.04	0	0	0	0	11	1	2	1	74.9	100	0	105	95	16.83	16.83	14.83	7	9	2	1	1	1	0	1	0	0
LA-mixture	f	57	2	27.47	0	0	0	0	11	1	1	1	83.33	50	0	40	40	1	23	23	0	0	0	1	1	0	0	0	0	0
LA-mixture	f	54	2	27.94	0	1	0	0	19	1	1	1	43.53	50	0	125	125	9.75	4.75	4.75	3	4	0	1	1	1	0	0	0	0
Bupivacaine	f	58	2	30.08	1	0	0	0	2	1	2	1	19.05	100	1.5	75	75	12.67	2.67	16.67	5	7	0	0	1	1	1	0	0	0
LA-mixture	f	58	2	23.83	0	0	0	0	11	1	2	1	45.62	30	0	85	115	18.58	18.58	18.58	5	7	0	0	1	1	1	0	0	0
LA-mixture	f	60	1	22.67	0	0	0	0	12	1	1	1	64.43	55	0	65	70	21.5	9.5	21.5	3	3	0	1	1	1	0	0	0	0
Bupivacaine	m	65	1	23.34	0	0	0	0	6	1	2	1	36.56	75	0	75	75	16.75	7.75	18.75	4	5	0	1	1	0	0	0	0	0
LA-mixture	f	66	2	23.88	0	1	0	0	15	1	1	1	58.46	75	0	80	100	0.58	0.58	11.58	7	7	0	1	1	0	0	0	0	0
Bupivacaine	f	57	1	26.91	0	0	0	0	8	1	1	1	28.01	50	1	85	85	11.33	17.33	8.33	6	8	0	0	1	0	1	0	0	0
LA-mixture	m	49	2	25.35	0	1	0	0	22	1	2	1	81.73	50	1	100	100	19.67	12.67	13.67	5	6	0	1	1	0	0	1	0	0
Bupivacaine	m	60	2	25.04	0	1	0	0	19	1	1	1	88.57	50	1	90	90	16.5	14.5	6.5	8	10	6	1	1	0	0	0	0	0
Bupivacaine	f	71	2	22.35	0	0	0	0	4	1	2	2	44.03	50	0.5	60	60	19.75	19.75	20.75	3	4	0	1	1	0	0	0	0	0
Bupivacaine	m	55	2	21.48	0	0	0	0	8	1	2	1	39.67	50	2	50	55	17.33	17.33	17.33	2	2	0	0	1	1	1	0	0	0
LA-mixture	f	41	2	24.97	1	0	0	0	13	1	1	1	62.4	75	0	40	125	8.25	8.25	17.25	2	3	0	1	0	1	0	1	0	0
LA-mixture	f	67	1	23.37	0	0	0	0	14	1	2	1	13.89	25	0	75	80	17.75	17.75	17.75	0	0	3	1	1	1	0	0	0	0
LA-mixture	m	32	1	27.04	0	0	0	0	10	1	1	1	46.96	50	1.5	120	115	14.67	12.67	15.67	5	6	8	1	1	1	0	0	0	0
Bupivacaine	f	57	2	20.36	0	0	0	0	9	1	2	1	54.11	50	1	70	105	19.25	19.25	19.25	10	10	0	1	1	1	0	0	0	0
Bupivacaine	f	69	3	19.53	1	1	0	0	14	1	2	1	103.53	50	0	90	85	3.25	2.25	21.25	5	5	0	1	1	0	0	0	0	0
LA-mixture	f	26	1	20.2	0	0	0	0	4	1	1	1	37.74	50	1	78	90	14.25	14.25	14.25	2	5	0	1	1	0	0	0	0	1
LA-mixture	m	63	1	23.53	0	0	0	0	7	1	2	2	41.29	50	1	138	135	14.42	12.42	10.42	6	7	2	1	1	0	0	0	1	0
Bupivacaine	f	62	1	28.4	0	0	0	0	11	1	2	2	62.34	75	2	105	110	22.25	22.25	17.25	5	10	0	1	1	0	0	0	0	1
LA-mixture	m	53	2	27.78	0	1	0	0	15	1	2	2	58.48	75	0	100	95	19.42	19.42	7.42	5	7	0	1	1	0	0	1	0	0
Bupivacaine	f	59	1	23.23	0	0	0	0	8	1	2	2	66.96	50	0	70	70	23.67	23.67	19.67	5	6	0	0	1	1	1	0	1	0
Bupivacaine	f	45	1	20.81	0	0	0	0	5	1	1	2	43.75	50	0	80	80	1	19	4	5	9	10	0	1	1	0	0	1	1
Bupivacaine	f	53	1	22.35	0	0	0	0	5	1	2	2	0	50	0	80	85	17	17	17	4	5	0	1	1	1	1	0	0	0
LA-mixture	f	65	1	17.9	0	0	0	0	9	1	2	1	159.88	50	0	38	40	21.17	16.17	16.17	2	3	0	1	1	1	0	0	0	0
LA-mixture	f	57	1	17.33	0	0	0	0	11	1	1	1	98.9	25	0	64	70	2	18	23	0	0	4	1	1	0	1	0	0	0
Bupivacaine	f	43	3	36.96	0	1	0	0	12	1	1	2	74.54	75	0	75	65	22.67	11.67	11.67	3	5	0	0	1	1	1	0	1	0
Bupivacaine	f	68	3	19.56	0	1	0	1	17	1	1	2	85.23	75	0	60	80	8.5	11.5	10.5	5	8	0	1	0	1	1	0	1	1
LA-mixture	f	74	2	22.51	0	0	0	0	22	1	2	2	48.08	50	0	80	80	19.5	19.5	22.5	0	0	0	1	1	1	0	0	0	0
LA-mixture	f	25	1	20.31	0	0	0	0	7	1	2	1	53.59	50	0	50	75	11.67	10.67	8.67	7	7	0	1	1	0	0	1	0	0
Bupivacaine	f	66	2	16.23	0	1	0	0	10	1	1	1	91.58	100	0	125	140	19.5	19.5	7.5	3	5	3	1	1	1	0	0	0	0
LA-mixture	f	64	1	21.62	0	0	0	0	10	1	2	1	50.44	50	0	95	95	11.33	5.33	5.33	0	0	0	1	1	0	0	0	0	0
LA-mixture	m	59	2	32.72	0	1	0	0	6	1	2	2	15.12	50	0	55	75	17.5	17.5	17.5	0	1	0	1	1	1	0	0	0	0
Bupivacaine	f	74	2	31.24	1	1	0	0	9	2	2	2	35.27	50	0	40	45	15.42	15.42	15.42	0	0	0	0	1	1	1	0	0	0
LA-mixture	m	45	1	25.53	0	0	0	0	5	1	2	2	43.64	75	1	105	105	21.5	21.5	14.5	1	2	0	1	1	1	0	0	0	0
Bupivacaine	f	74	2	22.48	0	0	0	0	4	1	1	2	35.46	50	0	56	82	14.67	1.67	14.67	0	0	0	1	1	1	1	0	0	0
LA-mixture	m	33	1	24.61	0	0	0	0	9	1	1	2	81.87	50	0	95	95	15.18	15.18	10.18	3	4	0	1	1	1	1	0	0	0
Bupivacaine	f	73	2	27.19	1	0	0	0	39	1	1	2	58.65	75	0	105	110	16.5	16.5	20.5	2	4	0	1	1	1	0	0	0	0
Bupivacaine	m	48	1	27.34	0	0	0	0	6	2	2	2	47.26	75	0	75	75	20.5	20.5	14.5	4	8	0	1	0	1	0	1	1	1
Bupivacaine	f	80	2	23.01	0	1	0	0	14	1	2	2	59.52	50	0	75	75	18.83	18.83	18.83	2	3	0	1	1	1	0	0	0	0
LA-mixture	f	55	1	23.5	0	0	0	0	21	1	2	2	50.38	50	1	80	83	22.5	22.5	14.5	5	7	0	1	1	1	0	0	1	0
LA-mixture	f	72	1	21.36	0	0	0	0	5	1	2	2	42.35	50	0	80	85	8.5	8.5	8.5	2	3	0	1	1	1	0	1	0	0
LA-mixture	m	63	1	25.35	0	0	0	0	9	1	1	2	63.03	100	0	90	110	23.67	23.67	8.67	4	5	0	1	1	0	0	0	1	0
LA-mixture	m	50	2	16.51	0	0	0	0	18	1	2	2	108.29	75	0	70	70	2	2	2	4	5	0	1	1	0	0	1	1	0
Bupivacaine	f	26	1	22.6	0	0	0	0	2	1	2	2	80	100	0	150	150	16.92	16.92	15.92	0	5	0	0	1	0	1	0	1	1
Bupivacaine	f	82	2	22.99	0	1	0	0	14	1	1	2	41.44	25	0	127	130	5.58	5.58	7.58	10	10	0	1	1	1	0	1	1	0
Bupivacaine	f	37	1	18.21	0	0	0	0	36	1	2	1	86.54	50	1	70	70	21.42	21.42	21.42	1	1	0	1	1	1	0	0	0	0
LA-mixture	m	57	2	25.91	0	1	0	0	11	1	1	2	45.25	50	0	126	130	18.83	21.83	18.83	2	3	0	1	1	1	0	0	0	0
LA-mixture	f	22	1	23.11	0	0	0	0	9	1	2	1	99.36	50	0	138	120	14.13	14.13	12.13	8	10	0	1	1	0	0	1	0	0
LA-mixture	f	66	1	19.53	0	0	0	0	16	1	2	2	27.2	50	0	120	125	20.33	7.33	19.33	3	5	0	1	1	0	1	0	0	0
